# Supplementary material for: SLC35D3 promotes white adipose tissue browning to ameliorate obesity by NOTCH signaling
Source: Nat Commun. 2023 Nov 23;14:7643. doi: 10.1038/s41467-023-43418-5 (PMC10667520; doi:10.1038/s41467-023-43418-5)
Supplement: Supplementary file 4 — Source Data [file 41467_2023_43418_MOESM4_ESM.xlsx]

## Sheet: Fig. 1
	a										c
	Slc35d3 mRNA expression (relative to β-Actin)
	Epi WAT	BAT	Ing WAT	As WAT	Heart	Spleen	Liver	Kidney	Brain
	0.769815	2.59561	4.74537	0.546474	0.399041	1.10855	0.040557	0.394893	7.71777
	1.74218	1.37988	5.45671	0.845331	0.328513	0.891446	0.332867	1.21587	4.7843
	1.21213	1.67374	4.09034	1.59461	1.0063	1.00488	0.435032	1.42356	4.07869
	2.31036	1.36273	5.29691	0.506748	1.14853	0.969726	1.60808	1.27708	4.51071		d
	1.06528	2.00697	3.67904	0.348985	0.750811	1.042	0.748395	0.828386	4.56625		Slc35d3 mRNA expression (relative to β-Actin)
	1.18746	1.68474	3.84697	0.491763	0.251759	0.983396	0.582232	1.80895	8.74537			WT						ob/ob
											ing WAT	0.902664	1.24625	0.43512	1.29526	1.13131	0.989395	0.030438	0.713764	0.029109	0.061373	0.052449	0.120384
	b										epi WAT	1.19728	0.963049	0.295834	1.55184	0.697142	1.29485	0.29669	0.079425	0.113048	0.280885	0.117312	0.008746
	Slc35d3/β-Actin										as WAT	1.45782	1.92477	2.15061	0.192533	0.132273	0.141997	0.584883	0.887097	0.585551	0.294586	0.244578	0.19358
	Epi WAT	BAT	Ing WAT	As WAT	Heart	Spleen	Liver	Kidney	Brain		BAT	1.30463	1.47073	0.224646	1.04794	1.52027	0.431789	0.154636	0.299234	0.167033	0.165483	0.213559	0.128569
	0.479769	1.09129	1.19016	0.289855	0.446429	0.675573	0.776163	0.296	1.25723
	0.728814	0.825	1.5579	0.860465	0.188119	0.425532	0.564516	0.357143	1.96		e
	0.622222	1	1.13333	0.416667	0.173913	0.214286	0.333333	0.774194	1.51852			WT			ob/ob
											ing WAT	1.31332	0.495823	1.19085	0.121828	0.17888	0.187577
											epi WAT	0.936865	0.805741	1.25739	0.100128	0.072021	0.073501
											BAT	0.871232	1.16931	0.959458	0.483177	0.625794	0.605253
	f
	g
	Slc35d3 mRNA expression (relative to β-Actin)
		WT						DIO
	ing WAT	0.875375	1.20857	0.421965	1.2561	1.09711	1.14088	0.030438	0.713764	0.298794	0.236613	0.183559	0.218317
	epi WAT	1.12111	0.525838	1.8275	0.503797	1.4639	0.557848	0.51154	0.168054	0.330964	0.255457	0.345738	0.300904
	as WAT	1.03928	0.630796	1.01395	0.259482	2.2795	0.776994	0.052218	0.07411	0.138984	0.159097	0.225793	0.423451
	BAT	1.30463	1.47073	0.224646	1.04794	1.52027	0.431789	0.154636	0.299234	0.167033	0.165483	0.213559	0.11572
	h
				Slc35d3/β-Actin
		WT			DIO
	ing WAT	0.921517	0.859903	1.21858	0.441678	0.631704	0.428749
	epi WAT	0.685989	1.25861	1.0554	0.425017	0.302219	0.152858
	BAT	0.934291	1.08013	0.985578	0.695649	0.296177	0.359211

## Sheet: Fig. 2
	a						b															c
							Slc35d3 mRNA expression (relative to β-Actin)															Slc35d3/β-Actin
								Flox						SAKO									Flox			SAKO
							ing WAT	0.196498	2.5707	2.25891	0.36497	0.33747	0.271448	0.0833846	0.0845657	0.14986	0.0623975	0.0435328	0.151581			ing WAT	0.995638	1.00083	1.00353	0.022682	0.091701	0.110769
							epi WAT	1.26918	0.81208	1.08598	1.10137	0.812652	0.918744	0.708728	0.536668	0.611019	0.700682	0.637641	0.732095			epi WAT	1.32637	0.944049	0.729583	0.309932	0.357509	0.270604
							as WAT	1.08756	1.21517	1.83829	1.54628	0.141309	0.171389	0.410446	0.348508	0.354622	0.338946	0.236294	0.530789			as WAT	1.0318	0.96872	0.99948	0.139775	0.107584	0.109216
							BAT	1.22621	1.02235	0.993569	0.622483	0.95797	1.17742	0.594271	0.424969	0.871832	0.765748	0.499007	0.669889			BAT	0.99028	1.04033	0.969386	0.147291	0.107907	0.203156
							Liver	1.21691	0.946727	3.61316	0.0164002	0.12165	0.0851559	1.21542	0.0991026	0.246675	0.700303	0.232321	1.38998			Liver	0.902024	1.04551	1.05247	0.985363	0.924949	0.890431
							spleen	1.03668	0.899115	0.867657	0.93232	1.38434	0.879889	2.36288	1.20897	1.27983	0.948951	0.721393	1.44439			spleen	1.04912	0.965442	0.985442	1.11562	0.940605	0.965614
							Kidney	0.831989	1.42356	0.542478	0.935438	1.27708	0.989448	1.45314	1.04048	0.988104	1.92781	0.897197	0.697996			Kidney	1.02615	0.987123	0.986725	1.06815	0.99395	0.976858
							Heart	1.02461	0.950123	0.654327	0.222494	2.22642	0.922026	0.848423	1.463	1.99733	2.27267	1.62728	1.54537			Heart	0.914474	1.03876	1.04677	1.08882	1.02163	0.972602
	d
	Body weight
		Flox-Male											SAKO-Male											Flox-Female											SAKO-Female
	5	18.64	19	16.11	18.64	17.51	18.32	17.98	18.44	19.1	16.22	16.4	19.11	17.89	18.65	16.16	16.2	15.4	19.13	16.87	17.23	19.55	17.9	14.65	15.39	14.95	15.78	16.25	15.92	13.98	14.32	15.11	16.09	14.53	13.76	14.78	15.9	15.26	14.14	14.68	15.61	15.88	16.15	16.14	15.05
	6	24.05	21.55	21.86	22.07	25.68	24.15	23.32	24.64	25.75	19.45	20.06	21.5	25.17	23.35	22.41	22.24	21.41	21.35	25.46	25.76	23.34	23.66	15.82	18.08	16.71	16.74	16.72	19.25	16.26	15.19	18.53	20.86	16.37	16.15	17.6	17.26	15.38	15.44	16.9	15.87	19.58	17.31	16.67	15.7
	7	22.55	23.08	25.85	27.2	24.19	24	23.26	27.43	25.61	21.63	22.72	24.14	23.6	25.24	24.36	23.58	23.64	22.45	23.63	24.06	21.1	22.67	18.46	17.32	18.26	16.85	19.06	18.85	17.03	16.45	19.16	20.6	18.07	18.01	16.92	19.2	20.22	18.93	19.18	18.66	17.24	16.41	20.25	20.08
	8	25.19	24.56	27.84	25.44	25.04	25.13	23.21	22.5	24.59	25.35	25.6	26.7	25.34	25.25	25.13	23.64	25.21	25.58	26.7	26.24	22.47	22.91	20.05	18.61	16.92	18.1	18.47	19.77	18.63	18.56	17.56	16.91	17.32	18.24	17.14	19.96	21.17	20.23	19.45	26.42	26.36	23.02	22.76	17.79
	9	22.21	25.7	26.66	25.76	28.29	22.37	23.28	25.48	24.81	30.5	27.65	27.08	26.6	27.64	28.9	26.85	27.03	28.68	27.69	29.87	31.59	28.34	17.42	19.34	20.47	19.89	19.26	18.78	17.94	17.94	19.24	19.5	18.7	19.21	20.52	18.73	18.06	20.3	22	19.83	26.86	23.66	23.13	19.67
	10	23.26	26.18	26.66	25.76	28.68	23.22	24.08	26.12	23.43	24.8	24.2	28.54	28.46	27.45	27.64	29.14	27.63	26.99	29.11	28.13	26.58	25.93	18.26	19.98	18.17	19.23	18.41	20.86	21.31	19.89	15.37	19.32	17.84	20.85	21.4	19.86	20.08	20.55	21.13	27.65	20.04	20.54	19.44	20.32
	11	24.52	27.68	23.82	23.56	27.66	26.23	23.33	27.7	25.1	24.3	23.5	25.86	26.87	28	27.12	27.21	28.7	28.97	28.92	27.83	24.31	28.2	18.56	19.64	17.26	17.34	19.38	18.71	19.33	20.15	18.78	19.21	19	19.14	22.77	20.9	20.11	21.36	19.76	20.32	21.2	20.31	19.87	22.38
	12	24.52	27.68	24.85	26.85	25.7	26.3	26.5	24.88	27.1	24.98	25.7	29.81	29.16	29.21	26.13	27.38	28.51	28.02	27.89	27.42	29.58	27.86	19.22	20.96	19.26	21.92	17.9	19.37	18.46	17.58	21.88	20.13	19.89	20.82	20.18	22.98	23.98	22.98	22.78	21.9	20.3	21.4	20.43	19.42
	13	24.91	29.55	27.52	26.89	25.75	25.99	27.01	26.03	26.77	27.32	25.03	27.34	28.25	28.28	31.04	29.36	28.8	29.75	28.39	28.36	28.19	29.45	19.97	21.52	21.14	21.63	19.71	19.73	18.86	17.9	20.63	18.26	22.05	23.11	23.12	23.25	22	27.7	22.01	22.3	23.04	22.47	24.64	22.89
	14	25.64	23.93	27	30.56	31.14	27.52	26.63	27.87	30.52	28.9	27.55	31.9	30.22	31.7	30.14	30.75	31.04	31.08	30.93	33.38	32.86	31.6	19.38	21.77	20.02	21.36	19.4	20.98	21.41	20.24	21.33	19.26	22.79	20.62	23.54	23.58	23.07	22.3	23.37	21.03	22.95	22.89	23.28	22.65
	15	25.71	30.57	32.73	27.84	26.46	27.48	30.64	29.66	31.1	30.95	32.61	30.66	32.23	31.15	31	28.52	31.57	34.03	33.23	32.16	31.64	29.33	22.1	21.32	21.08	21.03	22.03	21.76	18.93	21.36	20.73	19.99	20.81	23.37	21.86	21.03	23.37	21.86	22.36	22.52	22.89	21.93	22.03	22.48
	16	30.58	32.44	28.02	26.75	28	30.94	30.53	29.84	31.83	32.5	30.56	30.68	34.5	34.16	33.45	33.66	34.02	34.17	32.83	29.77	30.06	31.25	21.45	20.93	23.21	21.78	19.51	20.82	21.52	23.6	22.15	19.98	20.3	20.8	22.48	22.28	23.43	24.43	22.52	22.72	22.11	25.51	24.44	24.81
	e
	Food intake
	Flox-Male	6.76	5.05	4.64	4.46	3.73	4.26	4.08	7.3	5.01	4.92	4.43	4.33	3.81	3.64	5.08	4.64	4.03	4.09	3.98	4.31	3.69	7.08	5.86	5.36	4.84	4.39	4.64	4.1	8.18	5.77	5.54	5.03	4.42	4.29	4.44	6.03	4.76	4.18	4.12	3.8	3.92	3.66	6.26	4.6
	SAKO-Male	6.87	5.68	5.3	5.11	4.71	4.6	4.84	7.48	5.88	5.1	4.77	4.74	5.17	3.77	7.76	5.41	4.33	4.4	3.69	3.28	3.43	6.39	5.92	5.36	4.66	3.68	4.65	3.94	4.08	4.5	4.09	4.03	3.79	3.6	3.58	4.08	4.5	4.09	4.03	3.79	3.6	3.58	4.24	4.46
	Flox-Female	4.1	5.5	4.7	5	6.1	5	2.57	3.13	2.8	3.77	4.43	3.43	2.93	3.43	3.5	3.73	3.83	3.4	2.8	3.2	2.35	2.7	4.4	3.55	2.68	2.53	1.93	2.25	3.05	2.9
	SAKO-Female	3	3.7	4.3	6	7	5.5	2.6	3.77	3.53	4.13	3.53	3.3	4.27	4.13	3.53	4.13	4.23	3.57	2.38	3.15	3.38	3.93	3.65	2.9	4.3	3.7	4.13	4.33	3.73	3.95
	f					g														h
	Length																			TG(mmol/L)		TC(mmol/L)		FFA(mmol/L)
	Flox-Male	SAKO-Male	Flox-Female	SAKO-Female																Flox	SAKO	Flox	SAKO	Flox	SAKO
	9.5	9.9	8	8.5																0.83	0.67	2.59	3.18	0.56	0.6
	9.5	9.8	8.5	8.5																0.67	0.71	3.09	3.04	0.59	0.61
	9.8	9.6	9	8.5																0.92	0.81	2.73	2.76	0.4	0.6
	9.5	9.8	9	8.8																0.61	1.53	2.49	4.38	0.47	0.69
	9.9	9.8	9	8.3		Tissue weight														0.82	0.8	2.83	2.98	0.64	0.67
	9.6	9.9	9.5	8			Flox						SAKO							0.56	1.01	2.28	3.61	0.5	0.71
	9.8	9.4	8	8		IngWAT	0.1759	0.1667	0.1481	0.1275	0.1812	0.2183	0.3027	0.373	0.4942	0.3314	0.2627	0.2608		0.62	0.88	2.86	3.23	0.51	0.55
			8.5	9		EpiWAT	0.3559	0.214	0.3434	0.2591	0.289	0.2758	0.3435	0.4635	0.497	0.6806	0.3558	0.3584		0.79	1.65	2.82	3.19	0.45	0.54
			8.8	8.5		AsWAT	0.0754	0.0699	0.072	0.0496	0.0541	0.0615	0.0897	0.1368	0.1774	0.0987	0.1368	0.1774		0.84	0.99	3.02	2.85	0.48	0.59
			9.5	9.5		BAT	0.076	0.0456	0.0488	0.0445	0.0657	0.0767	0.0897	0.1368	0.1774	0.0987	0.1014	0.0983
	i																j
	GTT Blood glucose (mmol L-1)																ITT Blood glucose (mmol L-1)
	time/min	Flox					SAKO						GTT AUC (mM×min)				time/min	Flox					SAKO						ITT AUC (mM×min)
	0	6.9	5.7	7.6	4.4	3.7	7	5.9	5.8	6.9	6.6		Flox	SAKO			0	11.3	9.6	11.3	9.6	11.6	12.2	11.2	12.8	10.8	10.5		Flox	SAKO
	15	19.1	12.5	18.9	17.3	7.4	16.6	14.3	21.5	18.4	16.4		1226	1399			15	5.9	5.1	5.9	5.1	8.4	7.6	6.8	5.9	7.7	7.2		510.8	898.5
	30	13.4	11.5	17.1	15.2	7.4	16.1	15.5	20.2	17.4	16		1002	1364			30	5.2	4.9	5.2	4.9	6.4	5.2	5.4	5.9	5.2	5.2		516.8	822
	60	9.8	9.1	10.2	11.1	5.5	11.6	11.7	13.5	12.4	12.4		1342	1652			60	3.4	3.8	3.4	3.8	5	5.5	5.2	6.6	5.2	5		681.8	975.8
	90	6.7	5.1	7.4	9.7	6.8	9.1	10.1	10.2	10.2	9.1		1364	1523			90	2.3	2.7	5.2	5.8	5.2	7.7	7.2	10.2	5.7	5.3		650.3	757.5
	120	6.1	5.8	5.9	7	6	7.6	6.8	8	8.4	7.8		764.3	1418			120	3.3	4.2	8.9	6.9	6.2	12	9.5	10.3	7.8	6.5		756	710.3
	k	mg/kg/min
	Time/min	Flox					SAKO						l			m			n
	0	0	0	0	0	0	0	0	0	0	0		Flox	SAKO		Flox	SAKO		Flox	SAKO
	10	3.37	7.85	5.69	4.86	6.39	2.89	6.73	4.88	4.15	5.64		14.6247	9.54758		22.4309	14.319		1.94594	1.69168
	20	4.98	10.58	9.7	10.34	11.5	4.34	9.09	8.53	8.79	10.04		18.0767	12.9727		26.6854	19.798		2.14038	1.65646
	30	6.8	10.92	8.73	9.81	10.78	5.92	9.65	7.52	8.45	9.48		19.8992	14.1763		29.503	21.1955		1.89245	1.4001
	40	8.94	13.33	13.82	16.25	13.47	7.64	11.53	11.76	14.04	11.49		17.7505	12.1706		27.1222	18.3426		1.70219	1.66739
	50	9.96	13.77	16.01	13.3	13.83	8.82	11.93	13.99	11.81	11.97		18.6267	12.5504		27.6448	18.9822		1.96234	1.76461
	60	10.66	15.62	18.93	14.89	15.75	8.98	12.91	14.7	11.88	12.79		mg/kg/min			mg/kg/min			mg/kg/min
	70	13.04	17.83	22.18	17.54	16.13	8.86	12.42	15.64	11.52	10.93
	80	15.01	16.89	20.98	16.94	16	9.32	13.54	13.37	12.96	10.32
	90	14.9	19.3	20	17.5	18.8	10.56	14.1	13.53	12.14	9.64
	100	14.5	18.3	18.7	17.9	18.5	9.51	13.25	12.99	12.96	14.49
	110	15.49	18.47	20.66	18.07	18.53	9.64	13.8	15.35	11.98	12.77
	120	13.61	16.24	20.23	17.53	18.67	8.47	10.73	14.84	11.61	13.31

## Sheet: Fig. 3
	a
	Activity counts
		Flox					SAKO
	Light	404	498	1567	1129	514	149	818	910	287	113
	Dark	2489	4332	4731	4204	4240	2270	4172	4297	2265	2179
	b
		VCO2(ml/h)			VO2(ml/h/20g)			Weight/g
		Flox	SAKO		Flox	SAKO		Flox	SAKO
	20.66	90.2615			87.378	78.537		20.66	20.78
	19.67	83.8019			85.2078	51.3656		19.67	21.31
	20.05	97.9947			97.7504	62.2294		20.05	21.8
	20.24	88.1725			87.127	71.8326		20.24	22.1
	20.25	100.551			99.3097	64.0167		20.25	20.39
	20.78		81.6
	21.31		54.73
	21.8		67.83
	22.1		79.375
	20.39		65.265
	c							d
		VCO2(ml/h)			VCO2(ml/h/20g)				EE(kcal/h)			EE(kcal/h/20g)
		Flox	SAKO		Flox	SAKO			Flox	SAKO		Flox	SAKO
	20.66	96.285			93.2091			20.24	0.436478			0.431302	0.282839
	19.67	89.235			90.7321			19.67	0.360095			0.366136	0.163602
	20.05	94.605			94.3691			20.05	0.396372			0.395384	0.159533
	20.24	92.365			91.2698			20.25	0.477222			0.47133	0.217129
	20.25	102.405			101.141			20.66	0.422075			0.408591	0.269686
	20.78		78.41			75.4668		21.8		0.308294
	21.31		57.19			53.6743		20.78		0.169982
	21.8		82.915			76.0688		21.31		0.169982
	22.1		74.67			67.5747		22.1		0.239928
	20.39		61.56			60.3825		20.39		0.274945
	e
	OCR (pmol/min)
	Time/min	slc35d3fl/fl							slc35d3qko
	1.381	528.27	538.575	558.63	573.817	626.274	550.123	521.241	566.308	556.704	546.819	507.381	550.9	524.08
	9.89362	520.253	534.973	550.112	564.64	616.168	545.292	513.32	556.037	542.012	537.158	499.653	545.904	513.35
	18.4013	518.068	532.819	546.944	564.724	618.068	545.459	512.702	556.04	539.781	535.387	499.043	544.292	514.157
	27.0136	368.38	377.654	383.624	388.97	406.746	386.007	373.382	388.939	378.86	375.825	363.381	379.008	364.195
	35.5253	369.968	380.569	381.543	390.843	406.594	387.002	373.499	389.191	380.286	380.472	365.449	381.235	369.268
	44.0299	367.531	377.673	380.887	383.973	403.677	385.714	372.35	384.938	373.739	374.742	360.997	379.352	365.178
	52.6324	844.129	827.562	886.339	903.2	1050.88	860.136	822.527	825.535	798.892	362.63	727.129	819.139	733.67
	61.1365	815.487	805.252	848.327	859.37	1000.52	825.836	783.649	802.973	781.726	575.079	714.514	801.503	718.954
	69.6392	768.644	774.4	789.517	810.103	933.021	778.147	737.204	768.85	750.187	629.431	691.03	770.625	696.565
	78.2501	41.442	46.7889	59.1656	62.5474	71.4856	60.1175	49.929	61.0104	55.2558	123.548	41.5267	52.4735	40.0323
	86.7601	46.5219	54.0717	60.5262	66.284	76.392	64.0419	56.0722	62.8553	51.9774	119.169	45.8341	56.6615	45.0089
	95.2675	45.646	53.8165	57.0903	62.0569	74.4978	62.1876	53.3358	57.9738	53.2187	138.186	40.8363	56.7961	43.9068
		Flox			SAKO
	Non-mitochondrial	131.304	135.343	133.109	131.22	134.307	134.337
	Proton leak	280.538	281.288	278.686	272.035	274.65	270.158
	ATP production	213.167	204.963	206.711	206.997	194.702	198.292
	Maximum respiration	984.968	948.349	898.719	811.166	832.458	817.781
	f
	Rectal tempreture
		Flox					SAKO
	0h	38.6	39.1	38	38.3	37.9	38.3	39	39.3	39	38.2	39.2
	2h	36.3	37.1	36.8	37	36.9	36.5	35.6	36.3	35.6	36	37.2
	4h	35	37.1	35.8	36.3	36.2	34.7	34.6	33.1	34.6	33.6	35.6
	10min	36.8	38.3	37.2	37.2	36.7	36.5	36.5	36.2	36.4	36.4	37
	g
	mRNA expression (relative to β-Actin)
		Flox									SAKO
	Ucp1	0.538697	0.406899	0.371164	0.499497	1.94101	2.40143	0.439491	1.67273	0.729077	0.472094	0.472076	0.300568	0.313387	0.209594	0.146897	0.139971	0.152382	0.143971
	Prdm16	1.28275	1.23614	1.87449	1.73691	2.16112	0.177255	0.173272	0.14179	0.216258	0.121111	0.109054	0.205756	0.200949	0.252868	1.04005	0.223902	0.667054	1.52175
	Pgc1α	1.15811	0.921257	0.951066	1.16969	0.799873	0.61414	1.09408	1.52961	0.762173	0.769022	0.835707	0.541106	0.752132	0.919594	0.376391	0.51602	0.398596	0.756288
	Cidea	1.14461	1.03849	0.816897	0.780604	0.624627	1.59477	1.17286	0.743025	1.08411	0.302118	0.279579	0.538441	0.41754	0.510327	0.615038	0.477777	0.675696	0.580642
	Dio2	1.25145	0.704248	1.0443	1.0761	0.856903	1.067	0.448852	0.900685	1.65046	0.95067	0.872996	0.735859	0.732798	0.602606	1.04377	0.32478	0.531609	0.353587
	Elovl3	1.21195	0.882301	0.905744	1.22448	0.920877	0.854646	0.713672	1.0793	1.20703	1.03322	1.54212	1.16219	0.596789	0.617589	0.85834	0.380425	0.63444	0.505698
	h
	mRNA expression (relative to β-Actin)
		Flox									SAKO
	Tbx1	0.690138	0.989134	1.17262	1.33832	1.21468	0.599941	1.09204	0.909578	0.993552	0.563923	0.422705	0.802802	0.306509	0.525923	0.953317	0.446951	1.04879	0.634712
	Tmem26	0.94283	0.9497	1.10551	0.960152	0.608149	1.56784	0.585824	1.26724	1.01275	0.254165	0.434358	0.65325	0.218126	0.341356	0.372767	0.955266	0.782131	0.497522
	i
	mRNA expression (relative to β-Actin)
		Flox									SAKO
	Cpt1a	0.869922	1.30033	1.36743	1.18009	0.989593	1.21495	0.607489	0.834188	0.636012	0.26165	0.288093	0.251925	0.847751	0.685003	0.869194	0.690321	0.196312	0.249301
	Cpt1b	0.992091	1.4541	1.42197	0.139661	0.779755	0.607371	0.941947	1.36935	1.29375	0.001267	0.270684	0.375688	0.172426	0.223597	1.02744	0.761004	0.209398	0.132052
	Cpt2	0.51614	1.62134	1.23616	0.508546	1.07035	0.825839	0.833506	1.2523	1.13582	0.559942	0.489645	0.105126	0.586937	0.141698	0.547147	0.698997	0.743671	0.834012
	j											k
				Protein expression (relative to β-Actin)
					Flox			SAKO
				Ucp1	1.19071	0.89431	0.91498	0.024372	0.117409	0.073843
				Pgc1α	0.969396	1.25529	0.775314	0.581383	0.566417	0.47944
	m
	mRNA expression (relative to β-Actin)
		Flox							SAKO
	Atgl	0.331992	1.16686	1.44622	1.00091	0.838303	1.10586	1.10986	0.377381	0.316073	0.416952	1.01643	0.719627	0.48016
	Hsl	0.256319	1.36651	1.28416	1.11099	1.04403	0.958309	0.979685	0.162396	0.954522	0.296236	0.776034	0.41827	0.766468
	l
	Flox	SAKO
	1079.83	1200.2
	335.844	1335.96
	1282.64	1392.37
	385.205	3066.27
	1358.37	2166.01
	638.01	881.723
	695.744	831.295
	1200.85	743.458
	655.068	889.086
	522.417	870.874
	728.985	970.677
	398.014	1150.03
	335.782	549.967
	717.426	2091.65
	81.54	1140.43
	103.721	1496.71
	445.814	1185.6
	176.014	698.093
	491.176	1574.69
	522.167	1510.52
	766.412	665.22
	293.481	635.306
	264.801	805.128
	765.35	1015.38
	699.931	872.913
	736.983	1152.79
	936.115	1046.48
	689.933	1087.7
	295.168	894.149
	285.233	733.399
	803.308	495.003
	807.615	546.022
	809.538	591.913
	809.538	1549.7
	821.231	1141.29
	823.538	1812.16
	824.077	1371.93
	826.462	819.79
	828.154	2104.8
	856.692	1658.45
	859.538	2655.09
	586.837	2366.86
	1422.67	2062.13
	439.94	2090.07
	340.468	2226.96
	491.488	687.245
	765.787	721.959
	471.557	690.467
	732.796	677.581
	1021.59	520.447
	586.525	853.846
	648.695	865.549
	1721.46	984.615
	1777.44	1086.65
	587.587	729.126
	1208.54	528.928
	1546.63	927.482
	833.581	1173.11
	271.862	552.728
	532.477	1093.69
	133.026	931.492
	464.746	650.625
	590.961	420.118
	548.848	398.817
	665.19	572.452
	471.244	1014.46
	616.204	1693.56
	394.515	588.626
	993.231	449.441
	1309.31	859.106
	1337.69	1420.97
	1404.62	1043
	1936.62	2195
	2243.39	814.333
	1282.64	1145.76
	385.205	525.838
	1358.37	597.502
	638.01	421.696
	695.744	1046.68
	1200.85	1286.39
	898.813	738.133
	288.607	1202.76
	518.543	1030.57
	1111.82	440.237
	1088.45	1155.03
	766.162	322.222
	839.079	776.66
	658.317	786.391
	632.199	400.394
	432.63	4124.67
	200.319	3129.69
	623.639	2884.39
	415.072	3931.3
	1222.66	1574.69
	1133.5	1510.52
	1721.46	3297.91
	1777.44	1736.19
	2493.81	1404.25
	2373.84	4399.22
	1233.97	2104.8
	2209.57	1658.45
	1775.57	2655.09
	2884.39	2366.86
	825.771	2062.13
	2275.99	2090.07
	2327.42	2226.96
	1303.14	3066.27
	1190.79	2166.01
	1222.66	2095.98
	1133.5	2065.61
	1358.62	2050.68
	2499.31	2035.75
	1647.54	2019.81
	1457.16	2009.88
	2221.82	2002.76
	1435.6	1930.84
	1354.12	1913.03
	1084.89	1867.73
	1940.38	1831.8
	995.308	1830.18
	1036.38	1818.18
	996.308	1812.12
	1142.77	1777.44
	1314.91	1775.57
	1875.99	1751.26
	1514.02	1748.7
	1499.15	1733.83
	1487.21	950.174
	1485.03	1315.26
	1465.97	267.176
	1465.34	659.004
	1457.16	571.779
	1437.1	1177.98
	1435.6	1022.28
	1387.55	2567.22
	1358.62	330.908
	1354.12	684.872
	1352.25	1405.36
	1342.38	1162.86
	1308.82	840.204
	1303.14	932.741
	1279.33	881.568
	1233.97	1022.53
	1232.22	1969.7
	1231.1
	1226.28
	1223.1
	1658.45
	1574.69
	1549.7
	1510.52
	1496.71
	1420.97
	1392.37
	1371.93
	1335.96
	1286.39
	1202.76
	1200.2
	1185.6
	1173.11
	1155.03

## Sheet: Fig. 4
	a						b
								Slc35d3 mRNA expression (relative to β-Actin)
								WT							SAKI
							ing WAT	1.4047	1.85464	2.07225	0.433198	0.481393	0.446398	0.307424	356.27	192.767	108.917	561.463	272.227	166.423
							epi WAT	0.259781	0.315529	1.62402	0.618864	1.06716	1.45691	1.65775	165.637	321.448	340.139	290.307	334.005	250.025
							BAT	0.62377	0.559433	1.62519	1.25662	0.853244	1.05487	1.02687	164.331	423.093	186.873	296.554	441.811	93.3234
							Liver	0.131389	6.57765	0.235357	0.004424	0.003097	0.000596	0.047487	0.095084	0.044252	0.034427	0.129779	2.65351	0.17368
							Spleen	1.09408	1.03058	0.893821	0.862549	0.847531	0.990955	1.28048	0.926831	1.37619	0.874708	0.943364	1.07467	0.902643
	c												d
	Slc35d3/β-Actin
		WT			SAKI
	ing WAT	0.889742	1.16354	0.946718	3.63457	4.10738	3.16547
	epi WAT	0.953213	1.13525	0.911536	4.14327	3.79595	3.72122
	BAT	1.18839	0.784867	1.02674	4.33593	3.30513	3.83194
	Liver	1.08398	0.975814	0.940207	1.03268	1.16625	0.695369
	spleen	0.885299	1.1118	1.0029	0.994997	1.07626	0.951455
	Kidney	1.03901	0.972265	0.928082	0.988725	0.965253	0.993453
													e				f
																	Length
																	WT	SAKI
																	9.3	9.2
																	9.4	9
																	8.8	8.9
																	8.9	8.9
																	9.1	9.3
																	8.5	9.2
	e
	Weight
		WT											SAKI
	0	19.98	20.89	21.15	25.96	21.69	18.65	16.4	16.91	16.34	18.36	18.21	19.53	19.73	19.45	18.88	18.91	19.9	18.4	19.42	18.75	17.63	16.72
	1	21.63	21.89	22.63	23.24	21.63	18.72	16.25	16.69	16.37	18.25	18.53	21.48	19.19	20.22	18.38	19.4	19.78	18.06	18.18	17.71	17.09	16.87
	2	21.64	24.25	27.7	23.31	21.52	19.5	16.2	17.47	16.72	21.05	18.36	21.34	18.91	19.82	20.77	20.13	20.44	18.28	19	18.65	18	19.3
	3	22.38	21.62	26.03	27.65	22.67	20.13	17.27	17.56	17.51	21.63	17.87	22.16	20.35	21.05	19.8	20.63	20.55	19.89	19.01	19.06	18.57	20.51
	4	26.52	23.14	31.55	25.3	24.31	21.25	20.26	23.16	24.77	22.98	21.32	22.53	20.76	22.98	22.26	21.36	21.17	20.11	21.49	19.92	19.51	21.04
	5	23.83	27.23	29.45	27.8	24.29	22.45	21.83	23.55	24.12	27.89	25.33	23.16	23	23.14	24.33	23.46	22.5	20.77	20.38	20.23	20.31	21.93
	6	24.76	25.55	32.32	28.34	25.87	21.7	20.3	23.24	28.2	24.31	25.9	21.88	23.23	24.01	21.78	23.36	21.95	20.45	21.14	21.55	22.06	21.71
	7	28.48	27.87	33.13	20.78	23.4	20.65	25.57	28.6	21.74	27.65	23.73	21.13	24.58	22.12	22.55	21.93	22.72	22	19.96	23.65	24.79	25.33
	8	26.42	27.72	34	25.1	26.32	25.81	25.9	27.61	32.86	33.1	29.02	21.35	22.54	23.43	22.13	21.5	22.1	21.99	22.03	23.97	26.01	24.66
	9	30.07	26.72	38.25	27.41	25.83	37.23	24.69	21.34	32.97	34	36.19	26.01	21.82	23.23	23.74	22.86	21.74	24.2	27.32	24.75	24.1	23.33
	10	28.37	31.2	35.36	31.26	28.75	38.18	29.88	30.31	36.73	35.42	30.8	26.73	24.64	25.55	28.17	24.94	25.3	27.05	26.32	25.34	26.01	25.7
	g
	Tissue weight
		WT									SAKI
	IngWAT	0.8266	0.8482	1.8638	0.662	0.6828	1.194	0.6457	0.7951	0.6755	0.4463	0.3589	0.2607	0.5448	0.3896	0.2941	0.4745	0.49	0.4463
	EpiWAT	2.2405	0.9145	0.3689	0.785	0.7787	1.1658	0.9168	1.2032	1.299	0.3545	0.3552	0.1859	0.6422	0.419	0.2629	0.4583	0.5484	0.592
	AsWAT	1.2292	0.5134	0.2201	0.5128	0.3869	0.6154	0.2883	0.4078	0.4581	0.2309	0.1972	0.078	0.3411	0.2589	0.1296	0.1684	0.2131	0.199
	BAT	0.0787	0.066	0.149	0.0687	0.0837	0.0739	0.1228	0.1215	0.1305	0.055	0.0613	0.0525	0.0589	0.0518	0.0651	0.0832	0.0613	0.0589
	h
	TG(mmol/L)			TC(mmol/L)			FFA(mmol/L)			i
	WT	SAKI		WT	SAKI		WT	SAKI		GTT Blood glucose (mmol L-1)
	0.91	0.83		3.33	3.12		0.69	0.58		time/min	WT					SAKI						GTT AUC (mM×min)
	1.01	0.73		3.01	2.78		0.63	0.52		0	7.2	6.9	6.9	6.6	10.2	5.4	4.9	5.5	6	6.4		WT	SAKI
	0.71	1.03		3.54	2.93		0.59	0.49		15	24.4	21.8	23.6	21.3	27	21.1	16.5	15.4	19.9	19.8		2216	1913
	0.71	0.73		3.09	2.4		0.62	0.48		30	22.5	24.8	27.2	24.4	27.8	25	17.8	16.5	23.2	19.9		2210	1364
	0.91	0.62		3.47	2.93		0.58	0.63		60	20.9	21.7	24.4	24	21.3	17.8	11.5	13.2	19.3	12.6		2579	1413
	1.17	0.63		3.24	2.81		0.64	0.6		90	15.5	14.9	19.5	20.1	17	10.8	9	9.2	14.9	10.4		2489	2072
	1.2	0.43		3.11	2.62		0.72	0.58		120	13.2	11.7	16.3	16.5	13.4	9	4.3	6.5	12	7.4		2457	1594
	1.36	0.66		3.29	2.83		0.66	0.64
	1.11	1.02		3.35	2.77		0.69	0.49
	j
	ITT Blood glucose (mmol L-1)
	time/min	WT					SAKI						ITT AUC (mM×min)
	0	12.6	13.3	12.7	13.3	13	11	12	10.3	10	9		WT	SAKI
	15	10.8	8.2	9	9.5	9.2	7.3	7.8	7	8.2	8.4		735	582.8
	30	6	6.8	6.5	6.8	6.5	5.7	6.4	4.7	5	4.9		674.3	672
	60	4.4	3.7	6.5	4.4	2.9	3.1	3.6	1.8	3.3	2.9		852	459
	90	4.7	3.9	5.4	5.4	3.7	3.1	4.6	2.3	3.3	4.3		789.8	579
	120	4.7	4.7	7.9	6.7	5	5.1	5	3.2	4.7	4.9		654.8	593.3
	k												l			m			n
	Time/min	WT					SAKI						WT	SAKI		WT	SAKI		WT	SAKI
	0	0	0	0	0	0	0	0	0	0	0		12.1021	13.0772		18.3577	19.8031		1.45721	1.69887
	10	2.69	3.04	1.93	1.07	2.3	3.31	7.56	5.55	4.77	6.23		10.1359	16.6954		15.4062	25.4718		1.22449	1.72501
	20	7.87	5.24	5.69	6.85	3.01	4.77	10.15	9.13	9.92	10.96		11.1027	18.4712		16.2559	26.9826		1.49517	1.50126
	30	9.87	6.91	6.83	7.51	5.97	6.68	11	8.53	9.3	10.19		8.98133	16.1246		13.3659	23.7649		1.39091	1.38949
	40	10.16	7.08	8.34	8.08	6.39	8.75	12.88	13.39	15.59	12.72		9.52554	17.181		14.1037	25.3649		1.39583	1.63873
	50	11.39	8.45	9.69	9.33	7	9.97	13.04	15.19	13.43	13.07
	60	12.53	10.75	10.72	9.61	8.25	10.04	15.56	19.14	14.27	15.65
	70	12.05	10.24	11.41	9.17	8.53	14.59	16.3	16.22	16.11	16.66
	80	12.06	9.25	10.8	10.34	8.86	11.38	17.16	20.56	16.48	15.3
	90	11.3	8.94	9.9	9.3	10.6	13.61	18.02	18.22	16.16	16.76
	100	12.7	10.8	10.2	8.7	9.3	12.73	17.34	17.78	16.3	17.44
	110	12.04	10.92	11.32	8.58	9.24	13.69	17.05	18.97	16.1	17.26
	120	12.37	9.88	12.99	8.85	8.96	12.29	14.37	18.91	15.93	17.26

## Sheet: Fig. 5
	a
	Food intake
	WT	1.54	2.12	2.63	2.96	2.03	3.83	2.55	2.13	2.31	3.13	2.47	2.77	1.24	2.57	3.1	3.01	2.4	3.55	3.72	3.14	2.98	2.79	2.25	2.75	2.84	3.41	3.43	3.19	1.86	2.55	2.61	2.82	3.15	3.3	3.1
	SAKI	0.35	2.62	1.83	2.22	2.72	2.67	2.53	3.72	2.63	1.49	2.09	2.69	2.97	1.88	3.87	3.54	4.18	3.24	4.57	4.63	5.92	5.2	2.98	3.23	2.5	2.82	3.28	3	3.21	3.75	1.71	1.43	2.13	2.32	2.66
	b					c	VO2(ml/h)			VO2(ml/h/20g)			weight/g			d	VCO2(ml/h)			VCO2(ml/h/20g)			e	EE(kcal/h)			EE(kcal/h/20g)
	Activity counts						WT	SAKI		WT	SAKI		WT	SAKI			WT	SAKI		WT	SAKI			WT	SAKI		WT	SAKI
	WT		SAKI			27.23	56.705			41.6489	66.7269		27.23	21.02		27.23	46.255			33.9736	59.7621		26.52	0.273195			0.206029	0.356989
	Light	Dark	Light	Dark		24.13	52.325			43.3693	62.8409		24.13	21.93		24.13	43.75			36.2619	59.5166		28.83	0.31393			0.21778	0.32241
	800	2345	2845	1814		28.83	59.99			41.6164	73.6395		28.83	23.3		28.83	56.345			39.0878	62.1674		24.13	0.217469			0.180248	0.336643
	446	1777	940	1416		26.52	52.675			39.7247	63.3537		26.52	22.96		26.52	46.56			35.1131	57.3563		25.06	0.254966			0.203484	0.329234
	2541	4119	1551	4500		25.06	43.8			34.9561	64.2612		25.06	22.13		25.06	45.455			36.2769	55.3909		27.23	0.300303			0.220568	0.338277
	1008	2658	1838	6000		21.02		70.13								21.02		62.81					23.3		0.415892
	3707	2913	738	2624		21.93		68.905								21.93		65.26					21.02		0.338853
						23.3		85.79								23.3		72.425					21.93		0.369129
						22.96		72.73								22.96		65.845					22.96		0.377961
						22.13		71.105								22.13		61.29					22.13		0.374304
	f
	OCR (pmol/min)
	Time/min	WT										SAKI
	1.38231	625.871	569.188	528.326	804.429	449.469	455.734	393.348	412.264	198.555	343.216	751.491	408.063	372.587	414.385	317.196	930.913	785.204	592.737	818.956	937.319
	9.89125	623.542	582.757	540.547	810.35	437.842	439.632	372.098	396.929	203.812	335.71	601.747	394.17	359.094	408.171	310.372	913.87	834.273	616.832	849.453	905.617
	18.3994	624.273	591.689	538.792	797.316	434.949	433.487	363.306	393.807	198.135	334.494	615.253	391.643	352.961	408.831	307.85	891.336	806.585	644.632	869.006	900.038
	27.0109	472.303	444.326	392.371	611.198	292.534	290.379	235.654	256.475	126.869	209.661	735.302	250.887	223.461	261.892	189.714	763.541	737.766	489.502	738.127	838.44
	35.5097	443.073	433.267	389.916	571.46	283.59	322.911	270.056	305.494	150.878	248.472	687.174	288.337	274.074	306.815	226.391	718.481	737.937	486.49	709.867	876.633
	44.0131	433.674	432.418	396.909	554.741	278.58	357.22	302.386	346.936	172.083	278.432	691.096	326.385	318.541	351.776	267.617	683.589	736.152	497.179	697.435	865.949
	52.6131	732.31	729.367	627.052	746.824	758.367	566.992	697.957	575.479	527.304	498.484	1086.04	893.373	1419.11	983.827	1175.66	224.862	1382.27	1226.78	1533.05	2007.38
	61.1169	674.741	679.308	571.183	659.352	633.197	502.506	579.993	483.325	483.226	379.391	885.414	773.27	1155.12	815.962	928.665	241.005	1180.94	1065.26	1346.11	1688.02
	69.6211	702.246	744.821	669.478	695.559	632.992	504.424	576.018	477.267	455.263	346.057	821.359	697.86	1057.08	766.847	853.241	228.805	1118.3	1022.97	1310.06	1642.13
	78.2283	79.2964	78.2232	73.4259	100.32	67.8153	105.027	96.8004	97.2219	65.8549	82.8022	129.72	108.41	99.7448	97.3286	82.6524	115.881	134.74	100.438	107.417	113.867
	86.7281	86.6061	86.123	81.0504	110.882	80.5361	105.552	104.207	106.233	69.7727	97.3581	128.683	113.9	109.301	109.173	95.9734	118.739	141.049	112.307	113.234	129.857
	95.2283	82.1599	82.6133	78.017	105.035	77.2906	99.7844	100.725	103.337	71.7559	97.0409	121.506	108.109	105.084	106.459	93.2005	108.194	131.577	108.301	106.783	123.589
	OCR (pmol/min)
		WT			SAKI
	Non-mitochondrial	84.6787	92.8321	89.7759	109.02	117.222	111.28
	Proton leak	478.04	474.322	471.025	632.885	619.36	618.813
	ATP production	333.177	341.912	355.338	522.863	531.22	543.572
	Maximum respiration	646.014	564.622	580.412	1193.23	1007.98	951.865
	g														h
	Rectal tempreture														mRNA expression (relative to β-Actin)
		WT						SAKI								WT									SAKI
	0h	39.1	38.8	38.9	38.5	38	38.3	39.5	38.7	38.9	38.7	38.5	38.5		Ucp1	0.209026	0.498241	2.18201	0.11371	2.36055	0.747185	1.22115	0.425168	1.24296	10.9936	8.2773	2.51786	1.39488	3.05557	7.64249	16.4971	1.5807	3.9536
	2h	39	37.4	37.9	37.5	37.4	37.6	38.4	37.7	37.9	37.3	38	37.5		Prdm16	1.73919	0.781427	0.906507	0.482223	0.159951	0.734302	1.719	1.51265	0.964745	1.06542	1.05229	4.50861	2.38634	2.80381	2.57457	6.12955	1.49588	0.870055
	4h	35	35.6	35.2	35.7	36	35.6	36.1	36.6	38.1	37.5	37	36.8		Pgc1α	1.44453	0.477058	0.79435	1.12237	0.776637	1.39581	0.770062	1.42993	0.789259	1.08424	1.05326	3.21775	1.40986	1.03322	1.54212	3.16219	0.617589	0.85834
	10min	38	38.3	37.1	38.1	37.8	37.7	39	38.6	39	39.9	40	38.9		Cidea	1.23563	0.777856	0.982984	1.20112	1.22238	0.79493	0.836138	0.70762	1.24134	1.14803	1.42187	2.59739	0.9125	1.25489	1.35349	1.44613	1.45698	1.02597
															Dio2	1.58772	0.8785	1.04519	0.924006	0.696831	1.01272	0.834532	1.61643	0.404076	1.28163	1.19828	1.03415	2.79106	1.9425	1.5353	1.28163	1.1276	1.13826
															Elovl3	0.997718	0.931761	1.07052	0.859877	0.856306	1.28382	1.86044	0.752086	0.387476	1.57475	1.25857	2.65018	1.15568	1.44	0.71923	1.49754	1.62603	1.79524
	i																					k
	mRNA expression (relative to β-Actin)
		WT									SAKI
	Tmem26	1.02237	0.465182	0.407098	0.773027	0.578935	2.20495	1.00326	0.87799	1.66719	6.0997	2.9482	2.4379	1.28157	2.54595	2.19064	5.49087	4.72456	2.41567
	Shox2	0.31825	0.790637	1.24501	1.02265	0.424946	1.0557	1.6624	1.3655	1.1149	1.64097	1.28841	1.95225	1.43973	1.29963	2.19111	1.72036	2.60676	1.73534						Protein expression (relative to β-Actin)
																										WT			SAKI
	j																								Ucp1	1.14927	0.704721	1.14601	3.07172	3.63709	3.049
	mRNA expression (relative to β-Actin)																								Prdm16	1.28777	1.05272	0.659516	3.04001	2.02	2.27472
		WT									SAKI
	Cpt1a	0.416454	1.30935	1.55117	1.02694	1.09452	0.620599	0.777015	1.15791	1.04604	1.42995	1.53361	1.84241	1.50948	2.00596	1.27455	2.66799	2.86139	3.43756
	Cpt1b	0.485624	2.19302	0.807538	0.392186	0.838147	1.39375	0.676882	1.28967	0.923181	0.865168	0.88527	0.257994	0.295363	0.141026	1.49321	1.52791	0.445278	0.933612
	Cpt2	0.47603	1.30386	1.4548	1.18869	0.607433	0.969189	0.441492	1.20925	1.34925	1.7024	2.15147	2.1028	1.85328	0.928149	0.98409	1.57889	1.99537	1.95023
	l								n
									mRNA expression (relative to β-Actin)
										WT									SAKI
									Atgl	0.808979	0.626755	0.664132	1.16737	0.842641	1.19779	0.795621	1.633	1.26371	1.37284	2.05313	1.48263	1.03039	1.03041	1.49678	2.24594	1.37888	1.12063
									Hsl	1.0414	0.469832	1.00474	0.937262	0.800239	1.4766	0.745508	1.45674	1.06768	0.947988	1.863	1.33332	1.14118	1.15591	1.27141	2.07593	1.65461	1.25521
	m
	WT	SAKI
	4124.67	1208.54
	1721.46	1546.63
	1777.44	833.581
	2493.81	1567.22
	2373.84	1405.36
	1233.97	1446.79
	2209.57	722.362
	1775.57	752.978
	2884.39	950.174
	825.771	1128.56
	2275.99	1769.7
	2327.42	840.204
	1303.14	1269.27
	1190.79	1626.92
	2065.61	1017.9
	2834.96	1315.26
	1522.64	1298.64
	914.933	1271.46
	1499.15	433.255
	1930.84	1101.69
	1226.28	1163.11
	1600.56	1585.39
	560.782	389.517
	2337.73	1162.86
	1830.18	1277.89
	1059.89	732.671
	1831.8	1006.35
	923.181	965.544
	1232.22	804.214
	2050.68	478.992
	959.921	1083.98
	1342.38	385.58
	1437.1	427.756
	404.575	989.225
	2325.29	932.741
	1358.62	771.536
	2499.31	1022.28
	1647.54	626.576
	1457.16	1043.77
	2221.82	848.389
	1435.6	962.795
	1354.12	1532.7
	1084.89	990.662
	2630.58	571.779
	1748.7	884.192
	1018.03	867.509
	1751.26	1006.53
	1633.73	1271.46
	1913.03	588.149
	1818.18	1359.62
	2166.21	444.377
	2791.04	267.176
	1558.69	502.923
	1465.34	754.853
	1693.53	1460.16
	1131.5	382.581
	1733.83	789.031
	2647.01	659.004
	2002.76	962.608
	2546.67	1177.98
	1465.97	491.301
	1387.55	515.482
	2214.76	503.298
	1812.12	632.074
	2019.81	285.546
	919.432	575.528
	247.369	451.562
	807.963	713.552
	1223.1	722.299
	911.622	386.393
	1279.33	180.137
	873.07	452.374
	1187.92	729.36
	3129.69	970.98
	1005.78	696.619
	2306.23	1022.53
	2409.39	684.872
	498.487	1236.59
	896.751	1400.17
	808.588	806.214
	1231.1	1277.33
	313.725	951.611
	2009.88	1443.47
	398.264	707.428
	1485.03	951.986
	1514.02	734.046
	2320.79	881.568
	2035.75	677.812
	757.852	923.868
	2095.98	531.227
	1487.21	793.092
	1047.52	261.052
	1616.68	648.07
	1168.61	1118.94
	1024.34	652.631
	1710.53	681.248
	1582.56	1403.42
	2434.01	330.908
	1867.73	911.434
	1352.25	830.144
	1667.1	358.963
	843.891	821.647
	753.978	323.973
	991.475	451.312
	1308.82	840.891
	668.814	621.765
	1128
	597.522

## Sheet: Fig. 6
	a, b
	The RNA sequencing data for Figure 6a-b are available at GSE247085.
	c														d
	mRNA expression (relative to β-Actin)															Slc35d3	Notch1	Nicd	Hes1
		Control						SLC35D3							WT	0.755596	1.00459	1.03625	1.25801
	slc35d3	0.799184	1.33867	0.945036	1.22486	0.876076	0.816181	13.01	11.3697	6.43108	15.8629	11.7286	17.7273			1.13337	1.13757	1.09739	0.799837
	Notch1	0.923577	0.926727	0.898364	1.22131	1.04585	0.984175	0.942319	0.760905	0.460357	0.795628	0.852529	0.649826			1.11104	0.85784	0.866358	0.942152
	Hes1	1.2661	0.803981	0.812497	1.24761	1.13597	0.73384	0.691542	0.636186	0.317277	0.748017	0.55228	0.917527		KO	2.91134	0.475504	0.435757	0.464779
	Hey1	1.17399	0.916448	0.675515	1.07244	1.37872	0.782888	0.713233	0.675399	0.347218	0.573142	0.573222	0.695615			2.03089	0.522906	0.253614	0.368462
																2.25619	0.650785	0.294575	0.487956
	e
	mRNA expression (relative to β-Actin)
		Flox						SAKO							f
	slc35d3	0.728732	1.27081	1.00113	1.281	1.06802	0.650296	0.463103	0.437271	0.105156	0.910786	0.521304	0.69982			Slc35d3	Notch1	Nicd	Hes1
	Notch1	0.510076	1.33826	1.26531	1.12945	1.06408	0.692825	1.62703	3.22514	3.47353	1.31901	2.16791	1.73724		Flox	1.18666	1.30181	0.835363	0.995165
	Hes1	0.780997	1.26559	1.22216	1.07485	0.772864	0.88354	1.27281	1.93874	1.41012	1.178	1.71721	1.48736			0.970588	0.726944	1.26309	1.08806
	Hey1	0.725754	1.23297	1.05431	1.01701	1.01269	0.957263	1.04384	1.87453	1.35499	1.13617	1.50771	1.71971			0.842748	0.971251	0.901548	0.916777
															SAKO	0.191385	3.34976	2.21299	2.87535
	g															0.2106	2.85973	2.3428	2.54077
	mRNA expression (relative to β-Actin)															0.127214	2.82545	2.87937	2.82307
	Control						SLC35D3 OE
	1.1567	0.977287	0.86601	1.0081	0.930807	1.06109	1.03304	1.22877	1.08464	0.630994	0.866274	0.7568
	1.05698	1.16754	0.853786	1.10288	0.930686	0.888131	0.725132	0.752963	0.838504	0.762806	0.271073	0.690941
	h														i
		NOTCH1-36 h	NOTCH1-48 h	NOTCH1-60 h											Protein levels (relative to β-Actin)
	Control	1.06219	1.1628	0.921129												Control			SLC35D3 OE
		1.0153	0.909696	1.12405											0	1	1	1	1	1	1
		0.922512	0.927508	0.954824											4	0.927559	0.868356	0.98976	0.957857	0.857481	0.846498
	SLC35D3 OE	0.930926	0.944373	0.529156											8	0.886724	0.74688	0.805991	0.843805	0.756292	0.837294
		1.03406	1.03097	0.384526											12	0.515763	0.629046	0.549752	0.551083	0.488848	0.368317
		0.977818	0.958256	0.403806											16	0.389002	0.355164	0.303945	0.397954	0.407957	0.306895

## Sheet: Fig. 7
	a						b
							c
	d
	e
		Empty vector				SLC35D3 OE
		23.07	35.92	18.91	38.09	68.28	84.43	78.67	75.4
	f
	g
	Flox						SAKO
	0.87	0.76	0.83	1.05	1.16	1.34	6.82	5.13	6.04	8.56	6.89	10.27
	h										k
											l
											Flox			SAKO
											1.0365	0.998399	0.965105	1.97103	1.81959	1.75222
											m
											WT			SAKI
											0.903581	0.997329	1.09909	0.326565	0.25623	0.251447
	i
		Flox			SAKO
	Total NOTCH1	0.787493	0.892241	1.32027	2.21302	1.87511	1.60961
	Membrane NOTCH1	0.940482	0.980521	1.079	2.29323	2.23571	1.97935
	ER NOTCH1	1.16951	0.925187	0.905307	0.255827	0.285186	0.22097
	j
		WT			SAKI
	Total NOTCH1	1.04789	1.06665	0.885462	0.63383	0.537529	0.515103
	Membrane NOTCH1	0.944905	0.977231	1.07786	0.671029	0.509364	0.48568
	ER NOTCH1	1.21085	0.958122	0.831032	2.16943	2.22196	2.31324

## Sheet: Fig. 8
	a						b										c				j						t
								SAKO-shCtrl				SAKO-shNotch1					weight/g				shCtrl	shNotch1					shCtrl	shNotch1
							IngWAT	0.900418	1.04238	1.18197	0.875235	0.80025	0.524022	0.410456	0.443788		shCtrl	shNotch1			3711.84	2574.49					1708.69	1523.16
							EpiWAT	0.840307	1.23665	1.02714	0.895907	1.08709	0.831614	0.919744	0.999172		27.2	20.56			3577.36	2567.22					1722.85	1495.11
							AsWAT	0.886561	1.2018	1.20059	0.711048	0.872592	0.97836	0.802302	0.991858		26.37	22.54			3297.91	2325.95					1728.62	1422.75
							BAT	0.865655	1.04947	1.05681	1.02807	0.983476	1.06418	1.13818	0.888721		24.82	20.52			3285.17	1969.7					1936.62	1307.33
							Liver	0.885225	1.05875	1.1621	0.89393	1.03824	1.12657	1.0367	1.00219		28.34	18.97			3224.43	1923.87					1938.08	1231.8
																					2884.39	1767.25					541.435	1218.18
																					2884.39	1546.63					1136.98	1204.91
	d																				2834.96	1446.79					535.942	1201.68
		SAKO-shCtrl					SAKO-shNotch1									f					2794.5	1405.36					527.994	1192.11
	0	8	9.4	6.6	7.3	7	6.8	8.3	8.9		AUC					shCtrl	shNotch1				2655.09	1401.63					518.172	1188.19
	15	17.7	21.2	14.5	18	13.8	13.5	15.8	12.9		shCtrl	shNotch1				0.97	0.73				2493.81	1229.6					490.645	1185.5
	30	16	16.3	12.3	15.6	9.4	11.2	13.1	11.8		1365	1011				0.89	0.68				2493.81	1220.87					1178.76	1184.32
	60	10.4	11.4	9.5	11.1	7.7	8.5	8.9	8.9		1596	1136				0.79	0.76				2374.33	1209.32					446.64	1182.47
	90	8	11.7	8.4	9.8	7.4	8.1	8.7	7.9		1193	1230				1.02	0.69				2373.84	1208.54					430.033	1178.83
	120	8.5	10.5	7.5	8.8	5.8	8.8	7.2	5.9		1435	1118									2373.84	1203.67					991.824	1175.33
																					2366.86	1200					946.082	1164.78
	e															g					2337.73	1183.9					903.089	1148.39
		SAKO-shCtrl				SAKO-shNotch1					AUC					shCtrl	shNotch1				2327.42	1171.32					889.842	1145.46
	0	10.3	11.3	8.7	9.8	9.7	9.4	10.2	9.3		shCtrl	shNotch1				3.18	2.78				2275.99	1151					856.848	1102.53
	15	7.4	5.5	7.2	8.8	6	7.8	4.4	5.2		969.8	481.5				3.06	2.99				2275.99	1147.7					818.355	1072.75
	30	6.8	5	5.4	6	4.7	4.9	3.6	4.4		705.8	705.8				2.96	2.51				2243.39	1128.56					774.862	1060.27
	60	7.2	3.7	5.4	5.5	2.3	5.1	2.2	3.3		803.3	468				3.19	2.83				2243.39	1115.86					738.619	1033.85
	90	8.7	6	7.4	5.5	2.8	5.3	3.3	3.2		787.5	507.8									2226.96	1114.83					991.824	996.599
	120	10.1	9	8.3	7.8	4	6.4	5.3	4.4												2209.57	1110.8					946.082	958
																					2209.57	1085.56					903.089	945.042
	h										i										2104.8	1082.48					889.842	941.435
		SAKO-shCtrl				SAKO-shNotch1						SAKO-shCtrl				SAKO-shNotch1					2092.77	1079.66					856.848	932.33
	Atgl	0.6603	1.15407	0.799063	1.38657	1.88578	1.48519	1.6939	1.97722		Ucp1	0.795233	0.888393	1.19442	1.12195	1.27385	1.38871	1.97158	1.8165		2090.07	1076.06					818.355	930.062
	Hsl	0.755307	1.20211	0.671695	1.37089	1.75767	1.35609	1.70987	1.60405		Prdm16	1.14838	0.770453	0.971747	1.10942	1.7288	1.36566	1.43079	1.85843		2067.63	1068.36					774.862	929.787
											Pgc1-a	1.08187	1.20816	0.824128	0.885845	2.03713	1.87079	1.43189	1.59923		2065.61	1062.81					560.444	903.033
	k																				2062.13	1034.32					1760.2	861.866
							l										m				2050.68	993.231					930.342	857.354
								SAKI-shCtrl				SAKI-shNotch1					shCtrl	shNotch1			1940.38	950.174					983.184	838.777
							IngWAT	0.91996	1.06779	1.15036	0.861891	0.801971	0.692038	0.722635	0.731632		22.39	18.99			1938.08	936.615					1155.25	835.793
							EpiWAT	0.873799	1.22879	1.04032	0.85709	1.1481	0.811511	0.901106	1.02133		23.99	22.37			1938.08	901.538					925.656	835.307
							AsWAT	0.915543	1.18681	1.2014	0.696248	0.913893	1.03673	0.82283	1.00046		20.98	19.96			1936.62	891.712					1074.29	817.432
							BAT	0.86428	1.03425	1.07672	1.02474	1.04552	1.08468	1.18482	0.862857		21.53	20.03			1936.62	891.455					997.89	800.544
							Liver	0.912574	1.051	1.13595	0.900479	1.05912	1.11687	1.07396	0.988191						1930.84	856.692					724.572	786.121
																					1930.66	833.581					985.922	748.64
																					1923.91	821.231					722.362	747.718
	n																				1915.66	819.564					752.978	747.718
		SAKI-shCtrl				SAKI-shNotch1															1831.8	809.922					950.174	736.905
	0	6.2	8.8	10.3	7.9	8.2	6.1	10.5	8.3		AUC			p							1830.18	802.618					1128.56	733.891
	15	13	14.2	15.5	15.6	13.3	12.4	14.9	9.7		shCtrl	shNotch1		shCtrl	shNotch1						1828.62	771.538					1969.7	732.725
	30	13.7	12.6	10.9	12.3	10.9	10.6	12.7	12.3		1259	908.3		0.76	0.64						1828.62	763					840.204	723.545
	60	11	7.7	10.7	10.4	6.2	8	10.2	7.2		1103	1087		0.79	0.63						1812.16	752.978					1269.27	723.545
	90	8.7	7	10.4	8.8	4.3	8.4	8.4	7.6		1325	1251		0.78	0.56						1777.44	722.538					1626.92	702.588
	120	7.9	6.6	9.1	8.6	5.8	8.3	7	7.9		1275	1047		0.68	0.65						1777.44	722.362					1017.9	694.147
																					1775.57	680.659					1315.26	692.77
	o													q							1775.57	662.686					1298.64	890.053
		SAKI-shCtrl				SAKI-shNotch1					AUC			shCtrl	shNotch1						1736.19	648.248					1271.46	682.319
	0	7.9	10.9	10.3	10.3	10.6	7.2	9.6	10.1		shCtrl	shNotch1		2.83	2.52						1728.62	598.24					433.255	969.622
	15	6	6.6	5.5	7.2	5.4	5.8	4.6	8.4		678	517.5		2.61	2.56						1728.62	581.433					997.89	669.622
	30	6.5	5.1	4.6	6.1	3.2	5.1	2.9	2.8		636	453.8		2.67	2.13						1721.46	534.908					724.572	659.12
	60	5.5	3	2.3	2.1	2.6	3.5	2.7	2.1		500.3	473.3		2.49	2.34						1721.46	534.908					985.922	847.177
	90	4.4	5.1	2.9	2.6	4.7	2.1	3.3	2.9		535.5	470.3									1658.45	483.601					1536.52	635.307
	120	5.7	6.5	5.4	4.8	4.4	2	5.8	3.7												1600.56	466.413					1125.92	635.26
																					1529.48	407.158					1296.27	624.016
	r																				1522.64	403.669					1490.36	920.827
		SAKI-shCtrl				SAKI-shNotch1															1499.15	382.603					1385.02	619.365
	Atgl	1.28937	0.876818	0.875917	0.957891	1.26375	1.34691	1.43622	1.49577												1461.49	358.307					599.643	608
	Hsl	0.787793	1.04841	0.948508	1.21529	0.974792	1.38261	1.46219	1.06431												1437.1	336.918					1128.92	601.195
																					1404.62	328.518					627.388	592.082
	s																				1404.62	296.209					328.192	589.456
		SAKI-shCtrl				SAKI-shNotch1															1404.62	292.59					534.405	888.187
	Ucp1	0.855656	0.957885	0.998744	1.18772	1.2442	1.0208	1.49168	1.2966												1404.25	812.729					584.146	575.566
	Prdm16	0.680957	0.993941	1.33323	0.991867	1.22737	1.34804	1.81266	1.65851												1371.93	799.413					509.909	571.967
	Pgc1-a	0.782825	1.24825	1.10559	0.86334	1.07817	2.12645	1.12381	1.10253												1366.46	763.844					250.206	952.329
																					1361.51	730.599					1056.06	549.187
																					1342.38	691.819					517.408	538.071
																					1337.69	637.96					338.19	536.306
																					1312.46	571.32					289.948	524.286
																					1309.31	530.325					411.177	820.614
																					1303.14	470.171					383.7	520.155
																					1278.27	412.847					333.209	483.593
																					1233.97	387.915					375.201	475.919
																					1233.97	352.577					649.385	872.082
																					1232.22	325.13					997.89	955.566
																					1216.23	297.568					724.572	451.967
																					1200	803.87					985.922	444.4
																					1200	795.095					1536.52	833.878
																					1190.79	739.329					1125.92	433.845
																					1059.89	719.11					997.89	429.733
																					1038.57	684.577					724.572	425.024
																					1028.92	647.885					985.922	402.994
																					1015.77	571.923					1536.52	396.599
																					995.308	529.622					1125.92	393.402
																					962.795	469.53					1175.33	379.638
																					959.921	399.819					236.905	218.814
																					923.181	378.184					202.994	175.333
																					914.933	354.395					118.814	370.333
																					889.842	331.425					293.402	356.376
																					879.615	292.997					279.638	341.435
																					819.79	825.37					276.639	333.191
																					762	797.559					237.584	332.201
																					738.619	743.567					1121.13	331.692
																					734.046	708.779					211.737	320.443
																					722.538	683.41					197.003	318.814
																					684.872	649.401					360.957	317.605
																					515.482	576.73					1157.94	295.505
																					512.538	532.151					222.127	239.456
																					491.301	460.575					221.467
																					488.663	403.216
																					451.312	378.271
																						361.96
																						328.18
																						297.15

## Sheet: Fig. S1
	a
	F4/80 mRNA expression (relative to β-Actin)
		Flox									SAKO
	F4/80	1.39495	1.48008	1.51021	1.4271	1.12802	0.730981	0.549298	0.353348	0.426004	1.53988	1.10511	2.02507	1.35126	1.90908	1.81956	1.35872	1.37382	1.53209
	b
	ATM clusters
	Flox	SAKO
	19	31
	15	33
	19	22
	13	26
	17	24
	14	23
	c
	mRNA expression (relative to β-Actin)
		Flox									SAKO
	IL-1β	1.364	0.35458	0.429989	0.820885	1.56565	1.13139	1.02442	1.43014	0.878955	2.16544	0.567772	1.40489	0.971999	1.85856	1.36025	0.626392	2.24534	2.24534
	IL-6	0.723533	1.57179	0.376896	0.856966	1.34762	1.11464	1.74764	0.269698	0.862606	2.55127	2.05854	2.27179	1.11872	3.35861	1.23076	1.66311	1.72899	0.659607
	TNF-α	0.335213	1.06871	1.43924	1.24192	1.3689	0.713383	0.639566	1.44473	0.748345	1.49536	1.09472	1.51584	1.97979	1.26029	1.30192	2.0614	1.38554	1.10887
	Ccl2	1.79983	1.74794	0.881949	1.09925	1.22022	0.766112	0.53996	0.590368	0.354379	2.90604	1.26462	1.44613	1.77456	2.28913	1.26768	1.28191	1.73163	1.36963
	d											e
	Protein levels (relative to β-Actin)											Liver weight
		Flox			SAKO							Flox	1.0147	1.0386	1.0861	1.0559	1.0141	1.2691	1.0237	1.3155	1.1413
	Il6	0.599161	0.564937	1.8359	3.25462	3.09029	4.10943					SAKO	1.6693	1.1844	1.3436	1.2546	1.0143	1.5419	1.226	1.562	1.2379
	TNF-α	0.720694	0.705683	1.57362	2.99937	2.86638	3.38826
	Ccl2	0.651137	0.584286	1.76458	3.52446	3.79086	3.79942
	f							g
								TG(umol/g)		TC(umol/g)		FFA(umol/g)
								Flox	SAKO	Flox	SAKO	Flox	SAKO
								2.86	4.05	1.88	2.27	0.62	0.63
								3.41	6.48	2	2.1	0.61	0.77
								2.7	4.91	1.61	2.41	0.62	0.84
								1.88	3.78	1.61	2.48	0.52	0.75
								3	3.95	1.58	2.23	0.51	0.83
								2.37	3.5	1.41	1.77	0.39	0.69
	h
	Protein levels (relative to β-Actin)
		Flox			SAKO
	Slc35d3	0.883324	0.927531	1.18915	1.03866	0.987234	0.880464
	Notch1	0.958393	0.981756	1.05985	0.961607	1.0627	1.0571
	Hes1	0.938927	1.02628	1.03479	1.01254	0.865264	0.833939

## Sheet: Fig. S2
	a
	Cell size
	Flox	SAKO
	1783	2888.12
	1109.33	1074.81
	698	1788.32
	1378	560.444
	2981	1760.2
	1907.33	930.342
	1697.67	983.184
	1651	1155.25
	620.333	925.656
	2160.33	1074.29
	1569.33	1906.76
	1775.33	1272.91		b
	808	1654.78		Ucp1 mRNA expression (relative to β-Actin)
	175.333	2894.63		Flox	0.784127	1.01509	1.09808	1.10271	1.57792	0.422077
	1513.33	2361.52		SAKO	0.781022	0.357972	0.471038	0.67531	0.047762	0.078236
	3568	731.206
	1627	1662.59		c
	1834.67	1308.57
	266	1324.45
	1053.67	135.621
	514	921.231
	1735.67	1970.53
	1869.33	3057.06
	1286.33	1533.21
	1404.33	976.156
	1740.67	2016.87
	1290.67	1905.2		d
	1427.33	382.653		Flox	SAKO
	148.333	1623.02		0.819112	0.205734
	1408	1211.73		1.03413	0.143584
	981.333	2437.01		1.24915	0.227406
	642.333	1884.37
	1305.33	1399.68
	1046.33	3158.84
	1045.67	397.491		e
	419	1160.71
	694.667	1305.45
	1654.67	933.465
	1087	2958.14
	2375.67	2809.77
	1594.33	1298.68
	610.333	1706.84
	313.667	255.623
	534.333	1897.91
	1892.33	1764.89
	2187.67	858.496		f
	1302	1857.82		Ucp1 mRNA expression (relative to β-Actin)
	633.333	358.965		Flox	1.04512	0.986303	1.67204	0.781526	0.838582	0.676426
	1244	1682.89		SAKO	0.900175	0.869154	0.791799	0.72893	1.32938	0.845723
	642.667	2270.67
	1481.67	1784.41		g
	1027	1130
	949.333	1806.28
	563.667	1677.17
	1197	2091.84
	298	783.007
	306.333	3346.78
	1165	1985.63
	184.333	190.285
	698	2484.64
	788.333	1091.99
	381.667	1914.31
	1324.33	3182.27		h
	2004.33	2291.75		Ucp1/β-Actin
	1442.33	3630		Flox	SAKO
	1166.67	2634.84		0.568585	0.878281
	369.667	1958.04		1.61875	1.41256
	584.333	1902.59		0.812664	0.776197
	969.667	2345.64
	424.333	2945.91
	1446	1830.23
	162	785.87
	566.667	3249.17
	892.333	2503.64
	1331.33	1225.53
	350	1745.37
	673	2002.03
	331.333	967.045
	377.333	1611.57
	577.333	2371.93
	190	1375.99
	459.333	1015.98
	905.333	1320.8
	505.333	565.129
	1412.33	1683.93
	739.667	859.798
	374	881.143
	2459.33	1643.85
	1640	1197.94
	1890	1594.65
	774.333	2300.6
	659	640.358
	710.667	1926.54
	906	1757.86
	336.333	1585.54
	361	2029.62
	794.333	396.189
	1759.67	1295.55
	934.667	3201.53
	1318.33	1385.1
	722.333	476.104
	964	1092.51
	1635.33
	2470.67
	669
	455.667
	1226.33
	1576.33
	748.667
	247.333
	1213.33
	1116.33
	550

[truncated: 7 more sheets: Fig. S3, Fig. S4, Fig. S5, Fig. S6, Fig. S7, Fig. S8, Fig. S9]
